# Supplementary material for: Acetylation of WCC is dispensable for the core circadian clock but differentially regulates acute light responses in Neurospora
Source: J Biol Chem. 2024 Jun 27;300(8):107508. doi: 10.1016/j.jbc.2024.107508 (PMC11325773; doi:10.1016/j.jbc.2024.107508)
Supplement: Supporting Tables [file mmc2.xlsx]

## Sheet: description
Column
A	peptide sequence
B	uniprot reference
C	modification site
D	protease
E	peptide charge state
F	peptide precursor_mz
G	minimum part per million parameter for protein identification
H	maximum xcorr parameter for protein identification
I	maximum dcn parameter for protein identification
	* indicates oxidation
	~ indicates acetylation
	! indicates monomethylation

## Sheet: acetylation
sequence	ref	site	protease	charge	precursor_mz	ppm	xcorr	dcn
K.K~DGNWTIFETVGHAHIAAAK.F	sp|P78714|WC2_NEUCR	K244	trypsin	4	552.786	0.662319	2.377	0.7981
L.K~YQEGERSHGITT.G	sp|P78714|WC2_NEUCR	K417	pk	3	516.587	0.636965	1.575	0.4337
L.K~YQEGER.S	sp|P78714|WC2_NEUCR	K417	pk	2	476.23	0.575162	1.528	0.6859
L.K~YQEGERSHGITT.G	sp|P78714|WC2_NEUCR	K417	pk	3	516.587	0.54005	1.123	0.3188
R.K~GPSGPK.T	sp|P78714|WC2_NEUCR	K481	pk	2	356.703	0.208086	1.634	0.7001
K.K~TIAEGQEIQQSLINYR.K	sp|Q01371|WC1_NEUCR	K457	trypsin	2	1017.04	1.46982	3.382	0.7439
K.K~TIAEGQEIQQSLINYR.K	sp|Q01371|WC1_NEUCR	K457	trypsin	3	678.361	1.13713	2.008	0.7535
K.K~TIAEGQEIQQSLINYR.K	sp|Q01371|WC1_NEUCR	K457	trypsin	3	678.361	0.812497	2.485	0.7996
K.K~TIAEGQEIQQSLINYR.K	sp|Q01371|WC1_NEUCR	K457	trypsin	3	678.361	0.989569	3.411	0.8519
K.K~TIAEGQEIQQSLINYR.K	sp|Q01371|WC1_NEUCR	K457	trypsin	3	678.361	1.29945	3.907	0.8329
K.K~TIAEGQEIQQSLINYRK.G	sp|Q01371|WC1_NEUCR	K457	trypsin	3	721.059	0.693544	2.294	0.9891
K.K~TIAEGQEIQQSLINYRK.G	sp|Q01371|WC1_NEUCR	K457	trypsin	3	721.06	1.38762	3.904	0.9813
K.K~TIAEGQEIQQSLINYR.K	sp|Q01371|WC1_NEUCR	K457	trypsin	3	678.361	1.15189	2.853	0.8829
K.K~TIAEGQEIQQSLINYRK.G	sp|Q01371|WC1_NEUCR	K457	trypsin	3	721.06	1.48479	1.765	0.9813
K.K~TIAEGQEIQQSLINYR.K	sp|Q01371|WC1_NEUCR	K457	trypsin	3	678.361	0.546888	3.898	0.8486
K.K~TIAEGQEIQQSLINYR.K	sp|Q01371|WC1_NEUCR	K457	trypsin	3	678.36	-0.456522	3.182	0.9029
R.ELK~EAQQHTPVNIVFR.I	sp|Q01371|WC1_NEUCR	K638	trypsin	3	651.019	1.14291	2.669	0.7171
R.ELK~EAQQHTPVNIVFR.I	sp|Q01371|WC1_NEUCR	K638	trypsin	3	651.019	1.49657	2.033	0.6572
R.ELK~EAQQHTPVNIVFR.I	sp|Q01371|WC1_NEUCR	K638	trypsin	3	651.019	0.866133	2.095	0.5446
R.ELK~EAQQHTPVNIVFR.I	sp|Q01371|WC1_NEUCR	K638	trypsin	3	651.018	0.681616	1.561	0.6067
R.ELK~EAQQHTPVNIVFR.I	sp|Q01371|WC1_NEUCR	K638	trypsin	4	488.516	0.340065	1.713	0.7963
R.ELK~EAQQHTPVNIVFR.I	sp|Q01371|WC1_NEUCR	K638	trypsin	4	488.516	0.463076	1.336	0.8159
R.ELK~EAQQHTPVNIVFR.I	sp|Q01371|WC1_NEUCR	K638	trypsin	3	651.019	1.23517	2.204	0.8367
R.ELK~EAQQHTPVNIVFR.I	sp|Q01371|WC1_NEUCR	K638	trypsin	3	651.019	1.26592	2.711	0.8746
R.ELK~EAQQHTPVNIVFR.I	sp|Q01371|WC1_NEUCR	K638	trypsin	4	488.515	0.17605	1.971	0.8564
R.ELK~EAQQHTPVNIVFR.I	sp|Q01371|WC1_NEUCR	K638	trypsin	4	488.516	0.647593	2.415	0.7379
R.ELK~EAQQHTPVNIVFR.I	sp|Q01371|WC1_NEUCR	K638	trypsin	3	651.019	1.83485	1.461	0.7734
R.ELK~EAQQHTPVNIVFR.I	sp|Q01371|WC1_NEUCR	K638	pk	3	651.018	0.573981	1.651	0.6905
R.ELK~EAQQHTPVNIVFR.I	sp|Q01371|WC1_NEUCR	K638	pk	3	651.018	0.573981	1.651	0.6905
R.ELK~EAQQHTPVNIVFR.I	sp|Q01371|WC1_NEUCR	K638	pk	3	651.018	0.573981	1.651	0.8383
R.ELK~EAQQHTPVNIVFR.I	sp|Q01371|WC1_NEUCR	K638	pk	3	651.018	0.573981	1.651	0.8383
R.ELK~EAQQHTPVNIVFR.I	sp|Q01371|WC1_NEUCR	K638	trypsin	3	651.019	1.32743	2.697	0.8899
R.K~NSGYTWFESHGTLFNEQGK.G	sp|Q01371|WC1_NEUCR	K655	trypsin	3	791.371	1.54963	4.073	0.7793
R.K~NSGYTWFESHGTLFNEQGK.G	sp|Q01371|WC1_NEUCR	K655	trypsin	3	791.371	1.68874	2.205	0.7138
R.K~NSGYTWFESHGTLFNEQGK.G	sp|Q01371|WC1_NEUCR	K655	trypsin	3	791.371	1.68874	3.974	0.7967
R.K~NSGYTWFESHGTLFNEQGK.G	sp|Q01371|WC1_NEUCR	K655	trypsin	4	593.78	1.30243	3.456	0.8892
R.K~NSGYTWFESHGTLFNEQGK.G	sp|Q01371|WC1_NEUCR	K655	trypsin	3	791.371	1.68874	2.737	0.9678
R.K~NSGYTWFESHGTLFNEQGK.G	sp|Q01371|WC1_NEUCR	K655	trypsin	4	593.78	1.16752	3.427	0.9212
R.K~NSGYTWFESHGTLFNEQGK.G	sp|Q01371|WC1_NEUCR	K655	trypsin	3	791.371	1.34727	2.887	0.974
R.K~NSGYTWFESHGTLFNEQGK.G	sp|Q01371|WC1_NEUCR	K655	trypsin	4	593.78	1.03262	3.455	0.9045
R.K~NSGYTWFESHGTLFNEQGK.G	sp|Q01371|WC1_NEUCR	K655	trypsin	3	791.371	1.49904	1.834	0.9831
R.K~CIILVGR.K	sp|Q01371|WC1_NEUCR	K677	trypsin	2	500.803	0.808757	2.152	0.7165
R.K~CIILVGR.K	sp|Q01371|WC1_NEUCR	K677	trypsin	2	500.803	0.868721	2.214	0.7484
R.K~CIILVGR.K	sp|Q01371|WC1_NEUCR	K677	trypsin	2	500.803	0.848733	2.236	0.7093
R.K~CIILVGR.K	sp|Q01371|WC1_NEUCR	K677	trypsin	2	500.803	0.98865	2.14	0.7294
R.K~CIILVGR.K	sp|Q01371|WC1_NEUCR	K677	trypsin	2	500.803	0.888709	2.166	0.8241
R.K~CIILVGR.K	sp|Q01371|WC1_NEUCR	K677	trypsin	2	500.803	1.00864	2.198	0.7812
R.K~CIILVGR.K	sp|Q01371|WC1_NEUCR	K677	trypsin	2	500.803	0.98865	2.179	0.6829
R.K~CIILVGR.K	sp|Q01371|WC1_NEUCR	K677	trypsin	2	500.802	-0.350551	1.221	0.5315
R.K~CIILVGR.K	sp|Q01371|WC1_NEUCR	K677	trypsin	2	500.803	0.788769	2.019	0.7568
R.K~RPVFALHR.K	sp|Q01371|WC1_NEUCR	K685	trypsin	3	389.237	-0.073038	3.027	0.6944
R.K~RPVFALHR.K	sp|Q01371|WC1_NEUCR	K685	trypsin	3	389.237	0.107112	2.787	0.7234
R.K~DLELNGGIGDSEIWTK.V	sp|Q01371|WC1_NEUCR	K694	trypsin	3	639.659	1.33955	1.33	0.912
R.K~DLELNGGIGDSEIWTK.V	sp|Q01371|WC1_NEUCR	K694	trypsin	3	639.659	1.15175	3.197	0.8586
R.K~DLELNGGIGDSEIWTK.V	sp|Q01371|WC1_NEUCR	K694	trypsin	3	639.659	1.1674	3.455	0.8515
R.K~DLELNGGIGDSEIWTK.V	sp|Q01371|WC1_NEUCR	K694	trypsin	2	958.985	1.54632	1.822	0.933

## Sheet: monomethylation
sequence	ref	site	protease	charge	precursor_mz	ppm	xcorr	dcn
K.DLELNGGIGDSEIWTK!.V	sp|Q01371|WC1_NEUCR	K710	trypsin	2	880.94	1.71633	1.47	0.7912
K.DLELNGGIGDSEIWTK!.V	sp|Q01371|WC1_NEUCR	K710	trypsin	2	880.94	2.023	1.93	0.8663
K.DLELNGGIGDSEIWTK!.V	sp|Q01371|WC1_NEUCR	K710	trypsin	2	880.94	1.63683	3.06	0.9203
K.GLFLYLSPACK!.K	sp|Q01371|WC1_NEUCR	K606	trypsin	2	641.847	0.343217	2.533	0.8804
K.GLFLYLSPACK!.K	sp|Q01371|WC1_NEUCR	K606	trypsin	2	641.847	0.046964	2.544	0.8766
K.GLFLYLSPACK!.K	sp|Q01371|WC1_NEUCR	K606	trypsin	2	641.846	-1.10686	2.608	0.8842
K.GLFLYLSPACK!.K	sp|Q01371|WC1_NEUCR	K606	trypsin	2	641.846	-1.93325	2.326	0.8981
K.GLFLYLSPACK!.K	sp|Q01371|WC1_NEUCR	K606	trypsin	2	641.845	-2.32306	2.4	0.8658
K.QLEPADGQTLGVDDVSTLLQQCNSK!.G	sp|Q01371|WC1_NEUCR	K566	trypsin	3	910.781	0.833549	2.797	0.9828
K.QLEPADGQTLGVDDVSTLLQQCNSK!.G	sp|Q01371|WC1_NEUCR	K566	trypsin	3	910.78	0.536881	3.281	0.9735
K.R!EFVENNAVYTLKK.T	sp|Q01371|WC1_NEUCR	R444	trypsin	3	575.65	1.00344	2.075	0.8916
K.SGSSDSTGAM*VSAR!.S	sp|Q01371|WC1_NEUCR	R865	trypsin	2	671.798	-1.7025	3.321	0.9509
K.TIAEGQEIQQSLINYR!.K	sp|Q01371|WC1_NEUCR	R473	trypsin	2	938.993	1.80409	1.542	0.7101
K.TIAEGQEIQQSLINYR!.K	sp|Q01371|WC1_NEUCR	R473	trypsin	2	938.994	1.84672	1.397	0.7323
K.TIAEGQEIQQSLINYR!.K	sp|Q01371|WC1_NEUCR	R473	trypsin	2	938.991	-0.742556	3.181	0.8236
K.VSTSGM*FLFVSSNVR!.S	sp|Q01371|WC1_NEUCR	R725	trypsin	2	830.921	-0.86147	1.956	0.8952
R.CTSWQYELR!.Q	sp|Q01371|WC1_NEUCR	R898	trypsin	2	628.791	1.14139	1.896	0.8439
R.CTSWQYELR!.Q	sp|Q01371|WC1_NEUCR	R898	trypsin	2	628.791	0.982227	1.098	0.673
R.CTSWQYELR!.Q	sp|Q01371|WC1_NEUCR	R898	trypsin	2	628.791	1.3483	2.011	0.8508
R.CTSWQYELR!.Q	sp|Q01371|WC1_NEUCR	R898	trypsin	2	628.791	0.934478	1.953	0.8305
R.CTSWQYELR!.Q	sp|Q01371|WC1_NEUCR	R898	trypsin	2	628.791	0.998143	2.166	0.8435
R.CTSWQYELR!.Q	sp|Q01371|WC1_NEUCR	R898	pk	2	628.79	0.170495	1.525	0.7462
R.FLQAPDGNVEAGTK!.R	sp|Q01371|WC1_NEUCR	K443	trypsin	2	730.873	0.834674	2.016	0.9226
R.FLQAPDGNVEAGTK!.R	sp|Q01371|WC1_NEUCR	K443	trypsin	2	730.874	1.71094	1.897	0.8724
R.FLQAPDGNVEAGTK!.R	sp|Q01371|WC1_NEUCR	K443	trypsin	2	730.874	1.6151	2.296	0.8767
R.FLQAPDGNVEAGTK!.R	sp|Q01371|WC1_NEUCR	K443	trypsin	2	730.873	0.601915	1.954	0.8772
R.FLQAPDGNVEAGTK!.R	sp|Q01371|WC1_NEUCR	K443	trypsin	2	730.873	0.259622	1.518	0.8057
R.FLQAPDGNVEAGTK!.R	sp|Q01371|WC1_NEUCR	K443	pk	2	730.873	0.47869	2.267	0.8655
R.FLQAPDGNVEAGTK!.R	sp|Q01371|WC1_NEUCR	K443	trypsin	2	730.874	1.47818	2.183	0.8896
R.FLQAPDGNVEAGTK!R.E	sp|Q01371|WC1_NEUCR	K443	trypsin	3	539.618	0.978366	2.198	0.949
R.FLQAPDGNVEAGTK!R.E	sp|Q01371|WC1_NEUCR	K443	trypsin	3	539.618	0.885592	2.803	0.9533
R.FLQAPDGNVEAGTK!R.E	sp|Q01371|WC1_NEUCR	K443	trypsin	3	539.619	1.18247	2.602	0.9696
R.FLQAPDGNVEAGTK!R.E	sp|Q01371|WC1_NEUCR	K443	trypsin	3	539.619	1.38657	3.237	0.9382
R.FLQAPDGNVEAGTK!R.E	sp|Q01371|WC1_NEUCR	K443	trypsin	3	539.618	1.07114	2.561	0.9211
R.FLQAPDGNVEAGTK!R.E	sp|Q01371|WC1_NEUCR	K443	trypsin	3	539.619	1.62778	3.289	0.9416
R.KDLELNGGIGDSEIWTK!.V	sp|Q01371|WC1_NEUCR	K710	trypsin	3	630.327	1.30911	2.237	0.8605
